# Supplementary material for: circHIPK3 regulates cell proliferation and migration by sponging microRNA-124 and regulating serine/threonine kinase 3 expression in esophageal squamous cell carcinoma
Source: Bioengineered. 2022 Apr 21;13(4):9767–80. doi: 10.1080/21655979.2022.2060776 (PMC9161938; doi:10.1080/21655979.2022.2060776)
Supplement: Supplemental Material [file KBIE_A_2060776_SM2113.zip]

Archive with 2 entries (2 files):
- Supplementary document 1 Approval Of Ethic Committee.pdf
- Supplementary document 2 Original WB bands.pdf
